# Supplementary material for: Fluorescein Hydrazide-Appended Metal–Organic Framework as a Chromogenic and Fluorogenic Chemosensor for Mercury Ions
Source: Molecules. 2021 Sep 23;26(19):5773. doi: 10.3390/molecules26195773 (PMC8510309; doi:10.3390/molecules26195773)
Supplement: Supplementary file 1 [file molecules-26-05773-s001.zip]

Archive with 1 entries (1 files):
- molecules-1385681-supplementary.pdf
